# Supplementary material for: Interneuron-specific gamma synchronization indexes cue uncertainty and prediction errors in lateral prefrontal and anterior cingulate cortex
Source: eLife. 2021 Jun 18;10:e69111. doi: 10.7554/eLife.69111 (PMC8248985; doi:10.7554/eLife.69111)
Supplement: Source data 1. [file elife-69111-data1.zip]

Archive with 12 entries (11 files):
- Correlation/
- Correlation/CellClass_Correlation.m
- __MACOSX/Correlation/._CellClass_Correlation.m
- Correlation/F2ACC.mat
- __MACOSX/Correlation/._F2ACC.mat
- Correlation/RewACC.mat
- __MACOSX/Correlation/._RewACC.mat
- Correlation/RewPFC.mat
- __MACOSX/Correlation/._RewPFC.mat
- Correlation/F2PFC.mat
- __MACOSX/Correlation/._F2PFC.mat
- Correlation/CellClass_Correlation.asv
