# Supplementary material for: Interneuron-specific gamma synchronization indexes cue uncertainty and prediction errors in lateral prefrontal and anterior cingulate cortex
Source: eLife. 2021 Jun 18;10:e69111. doi: 10.7554/eLife.69111 (PMC8248985; doi:10.7554/eLife.69111)
Supplement: Source data 2. [file elife-69111-data2.zip]

Archive with 14 entries (13 files):
- Clustering/
- Clustering/main_pairingOfClusterElements.m
- __MACOSX/Clustering/._main_pairingOfClusterElements.m
- Clustering/main_estimate_numberOfClusters.m
- __MACOSX/Clustering/._main_estimate_numberOfClusters.m
- Clustering/.DS_Store
- __MACOSX/Clustering/._.DS_Store
- Clustering/clusterDataset.mat
- Clustering/KmeansClusteringResults.mat
- __MACOSX/Clustering/._KmeansClusteringResults.mat
- Clustering/main_dendrogram_clustersCentroids.m
- __MACOSX/Clustering/._main_dendrogram_clustersCentroids.m
- Clustering/main_clustering_heatMaps.m
- __MACOSX/Clustering/._main_clustering_heatMaps.m
