# Supplementary material for: Interneuron-specific gamma synchronization indexes cue uncertainty and prediction errors in lateral prefrontal and anterior cingulate cortex
Source: eLife. 2021 Jun 18;10:e69111. doi: 10.7554/eLife.69111 (PMC8248985; doi:10.7554/eLife.69111)
Supplement: Source data 3. [file elife-69111-data3.zip]

Archive with 7 entries (6 files):
- Coherence/
- Coherence/.DS_Store
- __MACOSX/Coherence/._.DS_Store
- Coherence/Coherence_Plot.m
- __MACOSX/Coherence/._Coherence_Plot.m
- Coherence/Coherence_Data.mat
- __MACOSX/Coherence/._Coherence_Data.mat
